# Supplementary material for: Myosin-dependent short actin filaments contribute to peripheral widening in developing stereocilia
Source: Nat Commun. 2025 Jul 1;16:5835. doi: 10.1038/s41467-025-60976-y (PMC12215623; doi:10.1038/s41467-025-60976-y)
Supplement: Supplementary file 4 — Source data file [file 41467_2025_60976_MOESM4_ESM.xlsx]

## Sheet: Fig.2b
Figure. 2b
Representative line scans of RPEL1-EGFP level along stereocilia
The peak fluorescent signal was set as 0 on the x-axis, and the fluorescent intensity was normalized to the row 1 maximum
			Distance (µm)	Normalized RPEL1-EGFP level
				Row 1	Row 2
			-0.51046	0.00417186	0.410632
			-0.46792	0.00255383	0.404605
			-0.42538	0.00334853	0.400313
			-0.38285	0.0168534	0.405043
			-0.34031	0.0809784	0.426776
			-0.29777	0.202135	0.480357
			-0.25523	0.370984	0.576605
			-0.21269	0.560647	0.708896
			-0.17015	0.735277	0.852861
			-0.12762	0.867233	0.979828
			-0.08508	0.949822	1.07208
			-0.04254	0.989523	1.12705
			0	1	1.14854
			0.04254	0.993102	1.13943
			0.08508	0.973357	1.10174
			0.12761	0.9418	1.04672
			0.17015	0.898394	0.99101
			0.21269	0.853936	0.947767
			0.25523	0.812417	0.916967
			0.29777	0.773635	0.890288
			0.3403	0.73855	0.863813
			0.38284	0.707397	0.840174
			0.42538	0.676822	0.820141
			0.46792	0.644072	0.800086
			0.51046	0.609988	0.77701

## Sheet: Fig.2d
Figure. 2d
Representative line scans of JLA20 level along stereocilia
The peak fluorescent signal was set as 0 on the x-axis, and the fluorescent intensity was normalized to the row 1 maximum
			Distance (µm)	Normalized JLA20 level
				Row 1	Row 2
			-0.51018	0.142888	0.091587
			-0.46767	0.141607	0.10469
			-0.42515	0.191043	0.116941
			-0.38264	0.286054	0.112058
			-0.34012	0.398989	0.123563
			-0.2976	0.538764	0.157098
			-0.25509	0.711249	0.20703
			-0.21257	0.874671	0.260705
			-0.17006	0.950988	0.491357
			-0.12754	0.917003	1.03622
			-0.08503	0.889599	1.76105
			-0.04251	0.961436	2.29266
			0	1	2.42683
			0.04252	0.900267	2.28023
			0.08503	0.784715	2.08971
			0.12755	0.794953	1.94867
			0.17006	0.891384	1.76342
			0.21258	0.952767	1.47132
			0.25509	0.88893	1.18592
			0.29761	0.730891	1.04053
			0.34012	0.570229	1.01224
			0.38264	0.456514	1.0131
			0.42515	0.386583	0.993253
			0.46767	0.363154	0.937786
			0.51018	0.399807	0.900603

## Sheet: Fig.2e
Figure.2e
Normalized JLA20 level at stereocilia tips
The tip level was normalized to the average fluorescence intensity of cell junctions in each cell
Paired two-tailed t-test was based on cochleae (N)
		P5							Table Analyzed	JLA20_P5 by cochlea (N)
		Cochleae (N)		Cells (n)
		Row 1	Row2	Row 1	Row2				Column B	Row 2
		0.0528238	0.145136	0.0527553	0.139688				vs.	vs.
				0.0528924	0.150585				Column A	Row 1
		0.0657863	0.245036	0.059768	0.245477
				0.0707466	0.197931				Paired t test
				0.0754362	0.318783				P value	<0.0001
				0.0546352	0.257804				P value summary	****
				0.0683454	0.205183				Significantly different (P < 0.05)?	Yes
		0.0629544	0.191298	0.0629544	0.191298				One- or two-tailed P value?	Two-tailed
		0.13829	0.323115	0.084035	0.261058				t, df	t=8.239, df=8
				0.192544	0.385171				Number of pairs	9
		0.0495697	0.186463	0.057691	0.241725
				0.048986	0.209877				How big is the difference?
				0.0557345	0.16304				Mean of differences (B - A)	0.129
				0.0439075	0.149565				SD of differences	0.04695
				0.0415297	0.168108				SEM of differences	0.01565
		0.0695042	0.190666	0.066772	0.220338				95% confidence interval	0.09287 to 0.1651
				0.0722365	0.160995				R squared (partial eta squared)	0.8946
		0.0610454	0.101211	0.0610454	0.101211
		0.104592	0.278364	0.113759	0.2814				How effective was the pairing?
				0.0954251	0.275328				Correlation coefficient (r)	0.8386
		0.0642359	0.168136	0.0636942	0.127709				P value (one tailed)	0.0024
				0.0663592	0.176433				P value summary	**
				0.0729505	0.215374				Was the pairing significantly effective?	Yes
				0.0539396	0.153028
		P9							Table Analyzed	JLA20 P9 by cochlea (N)
		Cochleae (N)		Cells (n)
		Row 1	Row2	Row 1	Row2				Column D	Row 2
		0.105907	0.0945533	0.115342	0.106549				vs.	vs.
				0.106549	0.0958281				Column C	Row 1
				0.0958281	0.0812827
		0.128712	0.138962	0.115854	0.132448				Paired t test
				0.132448	0.137835				P value	0.238
				0.137835	0.146602				P value summary	ns
		0.157064	0.138136	0.180969	0.137037				Significantly different (P < 0.05)?	No
				0.137037	0.153187				One- or two-tailed P value?	Two-tailed
				0.153187	0.124184				t, df	t=1.255, df=10
		0.10117	0.11521	0.0725589	0.109444				Number of pairs	11
				0.120868	0.110082
				0.110082	0.126104				How big is the difference?
		0.0692073	0.0697899	0.065756	0.0709369				Mean of differences (D - C)	0.005607
				0.0709369	0.0709291				SD of differences	0.01482
				0.0709291	0.0675038				SEM of differences	0.004468
		0.121231	0.120046	0.145253	0.112761				95% confidence interval	-0.004348 to 0.01556
				0.112761	0.105678				R squared (partial eta squared)	0.1361
				0.105678	0.141699
		0.0873255	0.120768	0.0799679	0.108066				How effective was the pairing?
				0.108066	0.133703				Correlation coefficient (r)	0.8086
				0.0739429	0.120535				P value (one tailed)	0.0013
		0.0788793	0.0988308	0.0582566	0.0997795				P value summary	**
				0.0826518	0.0925288				Was the pairing significantly effective?	Yes
				0.0957295	0.104184
		0.109473	0.110974	0.1003	0.118925
				0.10769	0.110517
				0.120429	0.103481
		0.113328	0.111586	0.155102	0.142751
				0.112801	0.12403
				0.0720821	0.0679759
		0.0845137	0.0996274	0.0849805	0.109591
				0.0825714	0.094591
				0.0859893	0.0946999

## Sheet: Fig.3b
Figure. 3b
Representative line scan of EGFP-TMOD1 level along stereocilia
The peak fluorescent signal was set as 0 on the x-axis, and the fluorescent intensity was normalized to the row 1 maximum
			Distance (µm)	Normalized EGFP-TMOD1 level
				Row 1	Row 2
			-0.51018	0.122714	0.538418
			-0.46767	0.148102	0.520528
			-0.42515	0.176054	0.503583
			-0.38264	0.201887	0.492131
			-0.34012	0.227668	0.490183
			-0.2976	0.276456	0.512234
			-0.25509	0.369674	0.569298
			-0.21257	0.500234	0.658961
			-0.17006	0.643252	0.776607
			-0.12754	0.780036	0.916936
			-0.08503	0.898463	1.05746
			-0.04251	0.975756	1.163
			0	1	1.19859
			0.04252	0.980386	1.1498
			0.08503	0.930044	1.03953
			0.12755	0.872553	0.926955
			0.17006	0.829057	0.860058
			0.21258	0.807636	0.831388
			0.25509	0.795876	0.809827
			0.29761	0.770452	0.783543
			0.34012	0.724925	0.755797
			0.38264	0.687986	0.726744
			0.42515	0.684997	0.689257
			0.46767	0.714258	0.655752
			0.51018	0.750936	0.657467

## Sheet: Fig.3c
Figure. 3c
Line scans of EGFP-TMOD1 level along stereocilia in saponin-extracted or unextracted IHCs
Two-way ANOVA analysis was based on individual stereocilia (n)
	Unextracted	Distance (µm)	Cochlea 1									Cochlea 2									Mean	SD
			Cell 1			Cell 2			Cell 3			Cell 1			Cell 2			Cell 3
		0	1	1	1	1	1	1	1	1	1	1	1	1	1	1	1	1	1	1	1	0
		0.04251	0.94063	0.995192	0.985752	0.986268	0.990569	0.997003	0.99048	0.961691	0.935274	0.985457	0.964848	0.976216	0.993289	0.94832	0.997304	0.968059	0.948318	0.980878	0.974753	0.0204425
		0.08502	0.882062	0.93792	0.981634	0.916581	0.954598	0.990966	0.983378	0.899223	0.842662	0.979256	0.895099	0.942056	0.939497	0.878581	0.964638	0.911413	0.899619	0.983701	0.932382	0.043876
		0.12754	0.880572	0.866836	0.982194	0.82612	0.902748	1.01271	0.987776	0.871087	0.74438	0.972316	0.831946	0.929994	0.879924	0.814744	0.922486	0.846444	0.880136	0.997855	0.897237	0.0730835
		0.17005	0.912597	0.826495	0.976886	0.747765	0.857621	1.04987	1.02034	0.847079	0.669479	0.950077	0.7946	0.924875	0.842947	0.779534	0.878006	0.783912	0.906052	0.980928	0.874948	0.100171
		0.21256	0.920926	0.835457	0.982923	0.685476	0.845428	1.05933	1.0565	0.823314	0.608132	0.920936	0.778687	0.913971	0.84509	0.781498	0.825597	0.745584	0.954788	0.922414	0.861447	0.118808
		0.25507	0.896603	0.876764	1.01603	0.633567	0.869889	1.00675	1.03627	0.790583	0.550998	0.896258	0.771701	0.90202	0.867699	0.800665	0.776032	0.737804	0.955276	0.853233	0.846563	0.126621
		0.29758	0.87883	0.90009	1.05383	0.605312	0.893392	0.90265	0.931277	0.775447	0.492148	0.867452	0.776534	0.875979	0.86781	0.812993	0.753718	0.748847	0.897243	0.801451	0.824167	0.125973
		0.34009	0.899602	0.866882	1.0701	0.614634	0.869711	0.797763	0.804161	0.758452	0.444766	0.831384	0.783461	0.811056	0.838123	0.812524	0.75884	0.761247	0.809491	0.778457	0.795037	0.123861
		0.38261	0.94533	0.794572	1.0522	0.651098	0.80518	0.745855	0.730974	0.710836	0.412072	0.787086	0.805829	0.726696	0.819537	0.803775	0.757715	0.757705	0.745275	0.777102	0.768268	0.125564
		0.42512	0.956818	0.729959	1.02212	0.698346	0.749154	0.747095	0.733986	0.646253	0.400732	0.758288	0.826351	0.680559	0.835738	0.79371	0.723799	0.737057	0.69322	0.768162	0.750075	0.127718
		0.46763	0.886018	0.709973	0.992027	0.738622	0.731299	0.769829	0.783067	0.599726	0.397011	0.746941	0.847749	0.691873	0.861427	0.787261	0.675256	0.712319	0.652688	0.752256	0.740852	0.125921
	Extracted	Distance (µm)	Cochlea 1													Cochlea 2									Cochlea 3											Mean	SD
			Cell 1			Cell 2			Cell 3			Cell 4			Cell 1			Cell 2			Cell 3			Cell 1			Cell 2			Cell 3			Cell 4
		0	1	1	1	1	1	1	1	1	1	1	1	1	1	1	1	1	1	1	1	1	1	1	1	1	1	1	1	1	1	1	1	1	1	1	0
		0.04251	0.976269	0.961785	0.961932	0.988919	0.946182	0.923371	0.97874	0.967551	0.909365	0.988604	0.988732	0.98889	0.963016	0.994978	0.938368	0.975235	0.980228	0.98176	0.99636	0.991605	0.984601	0.988331	0.966008	0.939554	0.947023	0.998829	0.917304	0.964616	0.975138	0.947694	0.958929	0.979805	0.968236	0.967817	0.0233418
		0.08502	0.895355	0.924868	0.882496	0.917496	0.890591	0.822911	0.934963	0.890662	0.800483	0.953811	0.944111	0.919697	0.899651	0.897234	0.846475	0.894227	0.920173	0.941454	0.946502	0.97303	0.945117	0.904854	0.929251	0.828372	0.8486	0.955676	0.810652	0.860522	0.912665	0.854646	0.910492	0.935655	0.848835	0.898228	0.0453097
		0.12754	0.816539	0.905839	0.799241	0.815275	0.833331	0.750192	0.896138	0.811032	0.696861	0.872893	0.886841	0.841823	0.821562	0.798299	0.736638	0.801345	0.848895	0.891536	0.901925	0.912704	0.896518	0.808351	0.911514	0.740333	0.744646	0.865736	0.725432	0.77549	0.84555	0.751219	0.850314	0.881292	0.706475	0.822478	0.0644318
		0.17005	0.776039	0.89078	0.736402	0.74789	0.776537	0.705969	0.858211	0.756467	0.629248	0.775831	0.815476	0.775914	0.761037	0.742861	0.660651	0.721981	0.778722	0.823919	0.857624	0.821495	0.874524	0.705829	0.908724	0.687742	0.669794	0.757264	0.672811	0.727425	0.813693	0.659864	0.797409	0.802723	0.586985	0.759935	0.076489
		0.21256	0.776735	0.862486	0.699206	0.754434	0.744348	0.672226	0.837172	0.731669	0.601009	0.711686	0.731395	0.712872	0.697475	0.740604	0.614348	0.673885	0.722797	0.75298	0.817303	0.750627	0.8439	0.600524	0.886686	0.649691	0.608727	0.662312	0.644987	0.703594	0.797159	0.588749	0.741356	0.716214	0.535265	0.714679	0.0834441
		0.25507	0.795287	0.80328	0.670624	0.756242	0.739957	0.631541	0.813169	0.719462	0.585924	0.686364	0.6447	0.641623	0.638059	0.759806	0.598655	0.643562	0.685688	0.695579	0.762488	0.695768	0.807587	0.513819	0.812479	0.617625	0.533747	0.572675	0.613384	0.669745	0.744221	0.538684	0.682664	0.651648	0.510245	0.673827	0.0883683
		0.29758	0.782614	0.712495	0.63851	0.735919	0.730212	0.580483	0.781189	0.706908	0.572978	0.66978	0.585138	0.572457	0.574758	0.766061	0.60423	0.619757	0.665841	0.667561	0.709882	0.643473	0.753528	0.461407	0.693087	0.574875	0.440856	0.518883	0.57721	0.643211	0.65396	0.502254	0.612885	0.618024	0.469706	0.631519	0.0917089
		0.34009	0.734253	0.623732	0.603765	0.687313	0.714739	0.531534	0.737357	0.692021	0.56891	0.646274	0.537877	0.527793	0.531169	0.74624	0.621746	0.599555	0.637755	0.649756	0.680817	0.605785	0.689402	0.441076	0.571512	0.523854	0.365216	0.518933	0.548867	0.630225	0.547383	0.486298	0.575337	0.603578	0.403107	0.59343	0.0934409
		0.38261	0.670862	0.573078	0.572942	0.630424	0.692257	0.503419	0.683008	0.660111	0.577457	0.610426	0.495621	0.513066	0.521532	0.711817	0.648648	0.587055	0.604385	0.636103	0.6673	0.587812	0.638309	0.440295	0.492148	0.471467	0.348855	0.533061	0.525189	0.621816	0.459497	0.481777	0.581394	0.598123	0.356927	0.566551	0.0913432
		0.42512	0.622205	0.559139	0.546017	0.608293	0.66128	0.511247	0.633099	0.61056	0.603305	0.564912	0.461096	0.508815	0.542729	0.670955	0.663434	0.579524	0.561784	0.619466	0.655582	0.585293	0.597825	0.44497	0.469638	0.423876	0.385018	0.538664	0.499925	0.601695	0.40527	0.467234	0.597644	0.58988	0.354262	0.549838	0.0847411
		0.46763	0.598698	0.557349	0.515618	0.617452	0.618181	0.550882	0.592026	0.551621	0.62527	0.531567	0.451899	0.493098	0.565871	0.625778	0.668281	0.576078	0.51262	0.608261	0.635847	0.600465	0.584968	0.441983	0.482354	0.396962	0.4271	0.533434	0.463894	0.567566	0.384058	0.449273	0.599285	0.571924	0.394519	0.539218	0.0778088
	Two-way ANOVA	Ordinary
	Alpha	0.05
	Source of Variation	% of total variation	P value	P value summary	Significant?
	Interaction	4.65	<0.0001	****	Yes
	Row Factor	44.45	<0.0001	****	Yes
	Column Factor	13.11	<0.0001	****	Yes
	ANOVA table	SS (Type III)	DF	MS	F (DFn, DFd)	P value
	Interaction	0.8254	11	0.07503	F (11, 588) = 10.32	P<0.0001
	Row Factor	7.889	11	0.7172	F (11, 588) = 98.67	P<0.0001
	Column Factor	2.326	1	2.326	F (1, 588) = 320.1	P<0.0001
	Residual	4.274	588	0.007269
	Difference between column means
	Predicted (LS) mean of Group A	0.8555
	Predicted (LS) mean of Group B	0.7265
	Difference between predicted means	0.129
	SE of difference	0.007212
	95% CI of difference	0.1149 to 0.1432
	Data summary
	Number of columns (Column Factor)	2
	Number of rows (Row Factor)	12
	Number of values	612

## Sheet: Fig.3g
Figure. 3g
Representative line scans drawn down the center of stereocilia showing the intensity of His-TMOD1, DNaseI, His-CAPZ, and F-actin.
Pixel size: 31nm x 31nm
			Distance (Pixels)	Phalloidin	His-TMOD1	DNaseI	His-CAPZ	Stereocilia tip position
			10	0.466756	0.894878	0.642241	0.765239	1.06879
			9	0.459414	0.911908	0.66008	0.839825	1.06879
			8	0.457351	0.901245	0.688708	0.967724	1.06879
			7	0.458883	0.87409	0.739152	1.23191	1.06879
			6	0.461911	0.854057	0.819713	1.57785	1.06879
			5	0.461468	0.889056	0.959384	1.83491	1.06879
			4	0.466121	1.05521	1.14396	1.92234	1.06879
			3	0.521676	1.31686	1.34794	1.82775	1.06879
			2	0.655784	1.56308	1.53916	1.62713	1.06879
			1	0.854614	1.69366	1.67447	1.38951	1.06879
			0	1.06879	1.68757	1.7185	1.15966	1.06879
			-1	1.23998	1.58314	1.64247	0.996894	1.06879
			-2	1.34218	1.4283	1.45672	0.960583	1.06879
			-3	1.39205	1.27046	1.24613	0.989579	1.06879
			-4	1.42219	1.16275	1.12826	0.994362	1.06879
			-5	1.44845	1.13114	1.10049	0.968773	1.06879
			-6	1.46505	1.13742	1.08719	0.931474	1.06879
			-7	1.46431	1.11471	1.01798	0.889485	1.06879
			-8	1.45221	1.04347	0.906918	0.826865	1.06879
			-9	1.44391	0.957581	0.867025	0.802658	1.06879
			-10	1.44877	0.880189	0.921367	0.849187	1.06879

## Sheet: Fig.3h
Figure. 3h
Pixel offsets of His-TMOD1, DNaseI, and His-CAPZ from the stereocilia tip
Pixel size: 31nm x 31nm
			His-TMOD1	Cochlea 1			Cochlea 2			Cochlea 3					Plotted	Frequency (number of stereocilia)				His-TMOD1			DNaseI			His-CAPZ
				Cell #	Stereocilia #	Pixels	Cell #	Stereocilia #	Pixels	Cell #	Stereocilia #	Pixels			Distance (Pixels)	His-TMOD1	DNaseI	His-CAPZ		Gaussian			Gaussian			Gaussian
				Cell 1	1	-1	Cell 1	1	1	Cell 1	1	1			-3	1	1	-		Best-fit values			Best-fit values			Best-fit values
					2	0		2	0		2	1			-2	2	1	-		Amplitude	30.2		Amplitude	30.83		Amplitude	24.73
					3	1		3	2		3	0			-1	9	4	0		Mean	0.5267		Mean	0.7559		Mean	1.637
					4	0		4	-1		4	0			0	26	25	12		SD	0.9825		SD	0.9846		SD	1.239
					5	0		5	1		5	0			1	27	28	21		95% CI (profile likelihood)			95% CI (profile likelihood)			95% CI (profile likelihood)
				Cell 2	1	1	Cell 2	1	1	Cell 2	1	2			2	10	16	24		Amplitude	28.25 to 32.19		Amplitude	25.89 to 36.01		Amplitude	21.61 to 27.98
					2	1		2	1		2	1			3	0	0	13		Mean	0.4526 to 0.6005		Mean	0.5635 to 0.9508		Mean	1.450 to 1.826
					3	2		3	2		3	0			4	0	0	5		SD	0.9102 to 1.060		SD	0.8242 to 1.180		SD	1.072 to 1.435
					4	-1		4	1		4	1			5	-	-	0		Goodness of Fit			Goodness of Fit			Goodness of Fit
					5	-2		5	2		5	0			6	-	-	0		Degrees of Freedom	5		Degrees of Freedom	5		Degrees of Freedom	5
				Cell 3	1	-1	Cell 3	1	1	Cell 3	1	0								R squared	0.9962		R squared	0.9756		R squared	0.9823
					2	-1		2	1		2	1								Sum of Squares	3.395		Sum of Squares	23.89		Sum of Squares	11.54
					3	-1		3	2		3	2								Sy.x	0.824		Sy.x	2.186		Sy.x	1.519
					4	0		4	1		4	2								Constraints			Constraints			Constraints
					5	0		5	0		5	0								SD	SD > 0		SD	SD > 0		SD	SD > 0
				Cell 4	1	1	Cell 4	1	0	Cell 4	1	1
					2	0		2	0		2	1								Number of points			Number of points			Number of points
					3	-1		3	1		3	0								# of X values	8		# of X values	8		# of X values	8
					4	1		4	0		4	0								# Y values analyzed	8		# Y values analyzed	8		# Y values analyzed	8
					5	1		5	-2		5	2
				Cell 5	1	1	Cell 5	1	0
					2	0		2	0
					3	1		3	-1
					4	1		4	2
					5	1		5	0
				Cell 6	1	-3
					2	0
					3	-1
					4	0
					5	1
			DNaseI	Cochlea 1			Cochlea 2			Cochlea 3
				Cell #	Stereocilia #	Pixels	Cell #	Stereocilia #	Pixels	Cell #	Stereocilia #	Pixels
				Cell 1	1	2	Cell 1	1	1	Cell 1	1	0
					2	1		2	2		2	1
					3	1		3	0		3	0
					4	1		4	1		4	-3
					5	1		5	2		5	0
				Cell 2	1	1	Cell 2	1	2	Cell 2	1	1
					2	0		2	1		2	1
					3	1		3	0		3	2
					4	0		4	1		4	0
					5	2		5	1		5	1
				Cell 3	1	1	Cell 3	1	0	Cell 3	1	1
					2	2		2	2		2	0
					3	2		3	1		3	0
					4	0		4	2		4	0
					5	2		5	2		5	1
				Cell 4	1	2				Cell 4	1	0
					2	1					2	-1
					3	0					3	0
					4	0					4	1
					5	0					5	1
				Cell 5	1	1				Cell 5	1	0
					2	0					2	-1
					3	1					3	-2
					4	1					4	-1
					5	0					5	1
				Cell 6	1	2				Cell 6	1	0
					2	1					2	0
					3	2					3	0
					4	-1					4	0
					5	2					5	1
			His-CAPZ	Cochlea 1			Cochlea 2			Cochlea 3
				Cell #	Stereocilia #	Pixels	Cell #	Stereocilia #	Pixels	Cell #	Stereocilia #	Pixels
				Cell 1	1	1	Cell 1	1	2	Cell 1	1	1
					2	0		2	2		2	3
					3	1		3	2		3	1
					4	1		4	2		4	3
					5	1		5	1		5	2
				Cell 2	1	0	Cell 2	1	2	Cell 2	1	3
					2	0		2	2		2	1
					3	1		3	0		3	2
					4	1		4	2		4	2
					5	0		5	3		5	3
				Cell 3	1	0	Cell 3	1	3	Cell 3	1	1
					2	1		2	2		2	3
					3	1		3	3		3	3
					4	1		4	2		4	3
					5	0		5	2		5	4
				Cell 4	1	0	Cell 4	1	2	Cell 4	1	2
					2	1		2	1		2	2
					3	0		3	1		3	2
					4	0		4	1		4	4
					5	0		5	0		5	2
				Cell 5	1	2	Cell 5	1	2	Cell 5	1	3
					2	2		2	1		2	4
					3	1		3	2		3	3
					4	2		4	3		4	4
					5	1		5	2		5	4

## Sheet: Fig.4b
Figure. 4b
His-TMOD1 level from row 1 and row 2 stereocilia tips. The fluorescence intensity was normalized to the average fluorescence intensity of row 1 stereocilia from DMSO-treated samples
5 cells per cochlea were collected for quantification
Unpaired two-tailed t-test was based on cochleae (N)
			DMSO				LatA				Washout						Table Analyzed	Row 1 LatA vs. DMSO					Table Analyzed	Row 2 LatA vs. DMSO
			Cochleae (N)		Stereocilia (n)		Cochleae (N)		Stereocilia (n)		Cochleae (N)		Stereocilia (n)
			Row 1	Row 2	Row 1	Row 2	Row 1	Row 2	Row 1	Row 2	Row 1	Row 2	Row 1	Row 2			Column D	LatA					Column E	LatA
			90.084	80.4884	96.2609	90.7756	65.7185	41.1102	102.971	69.0249	78.0548	68.0406	65.292	74.239			vs.	vs.					vs.	vs.
					78.9476	68.4582			67.8302	60.8048			78.6065	56.9338			Column A	DMSO					Column B	DMSO
					90.8469	79.0303			60.3597	42.0432			73.0969	70.2969
					94.7399	73.5713			68.076	41.6866			78.3914	65.8352			Unpaired t test						Unpaired t test
					74.9302	85.5438			79.3499	34.0848			86.9656	64.936			P value	0.0002					P value	<0.0001
					87.3042	68.2732			81.5961	47.6933			72.5049	65.8847			P value summary	***					P value summary	****
					88.8259	78.7746			75.2523	57.0726			75.1045	51.699			Significantly different (P < 0.05)?	Yes					Significantly different (P < 0.05)?	Yes
					89.4454	68.3302			70.1495	46.9425			71.1156	63.1929			One- or two-tailed P value?	Two-tailed					One- or two-tailed P value?	Two-tailed
					103.206	91.4992			79.2312	45.7825			76.7936	58.0619			t, df	t=6.815, df=7					t, df	t=9.071, df=7
					96.7318	66.5813			68.474	46.0483			73.9051	63.8232
					97.1081	90.9123			46.1468	53.1911			86.673	52.8648			How big is the difference?						How big is the difference?
					92.7365	104.724			69.4428	43.101			61.8357	58.722			Mean of column A	100					Mean of column B	94.81
					88.0548	73.9207			54.9708	39.722			55.0817	63.8051			Mean of column D	49.12					Mean of column E	33.59
					110.834	85.4931			51.6797	22.2388			67.3342	85.7121			Difference between means (D - A) ± SEM	-50.88 ± 7.465					Difference between means (E - B) ± SEM	-61.22 ± 6.749
					85.5091	87.757			57.9175	26.2789			73.067	61.7233			95% confidence interval	-68.53 to -33.22					95% confidence interval	-77.18 to -45.26
					84.7055	88.1967			65.9718	27.7173			85.8707	57.6713			R squared (eta squared)	0.869					R squared (eta squared)	0.9216
					93.9542	65.6923			47.4593	27.4605			81.6349	56.0076
					81.668	66.7255			70.3898	42.8385			112.643	47.2442			F test to compare variances						F test to compare variances
					104.452	65.6403			68.4243	36.269			96.6472	66.6363			F, DFn, Dfd	1.188, 4, 3					F, DFn, Dfd	1.713, 3, 4
					83.4027	73.4953			57.3226	30.7208			74.4077	60.7668			P value	0.9245					P value	0.6029
					101.82	96.9332			59.4557	47.5262			79.1566	96.4448			P value summary	ns					P value summary	ns
					106.17	78.7476			53.652	30.4986			80.2673	78.2144			Significantly different (P < 0.05)?	No					Significantly different (P < 0.05)?	No
					89.529	99.9464			52.7998	24.0275			70.1836	100.585
					60.1799	68.8221			69.7574	43.1309			95.5566	94.9875			Data analyzed						Data analyzed
					70.7368	94.3667			64.2825	41.8506			79.2351	84.7267			Sample size, column A	4					Sample size, column B	4
			95.6075	90.6225	74.7457	102.162	52.032	37.9714	56.3951	32.8007	60.9163	65.3091	57.3138	79.9166			Sample size, column D	5					Sample size, column E	5
					82.6391	82.9325			42.6727	46.0352			56.8598	48.3064
					127.344	67.9661			63.8351	26.3701			65.568	55.12
					94.1167	69.9752			51.8275	19.1625			71.2464	70.9292
					111.346	76.15			63.9569	23.3764			60.1484	68.7711
					80.6707	86.6791			40.0318	28.5088			51.3645	85.1116
					88.5273	62.3866			50.0239	39.8988			57.2363	73.9684			Table Analyzed	Row 1 washout vs. LatA					Table Analyzed	Row 2 washout vs. LatA
					69.151	90.8525			47.5001	38.5697			75.7947	49.8153
					75.6521	82.9647			49.5545	25.9987			89.2977	65.7369			Column G	Washout					Column H	Washout
					74.5268	88.2913			51.3046	24.799			72.0923	68.708			vs.	vs.					vs.	vs.
					88.2484	98.1378			57.9187	35.1076			46.4105	57.7432			Column D	LatA					Column E	LatA
					108.438	100.751			61.4313	58.4083			58.2151	52.3595
					129.767	81.3652			51.6883	43.0656			52.2601	61.6843			Unpaired t test						Unpaired t test
					96.6443	97.8989			45.6146	22.3259			50.4268	38.9203			P value	0.0148					P value	0.0005
					104.228	112.008			41.4624	44.6947			49.7687	61.8783			P value summary	*					P value summary	***
					104.239	90.1619			34.5773	45.1261			84.5868	68.3599			Significantly different (P < 0.05)?	Yes					Significantly different (P < 0.05)?	Yes
					93.7454	83.8801			55.0074	31.026			56.5499	66.6031			One- or two-tailed P value?	Two-tailed					One- or two-tailed P value?	Two-tailed
					116.096	103.388			62.4201	54.1481			47.6865	75.9437			t, df	t=3.094, df=8					t, df	t=5.620, df=8
					92.9513	93.6452			66.0842	53.7029			67.9547	68.3852
					114.046	107.44			37.328	53.2111			57.9562	64.6331			How big is the difference?						How big is the difference?
					102.038	94.3503			33.5351	29.849			66.7101	63.838			Mean of column D	49.12					Mean of column E	33.59
					89.8982	83.4667			47.6821	43.1668			52.8416	89.0169			Mean of column G	71.55					Mean of column H	71.32
					72.3386	104.499			67.9493	33.1075			70.4995	72.2806			Difference between means (G - D) ± SEM	22.43 ± 7.248					Difference between means (H - E) ± SEM	37.73 ± 6.714
					106.03	102.803			63.5103	54.0662			48.8377	66.4541			95% confidence interval	5.712 to 39.14					95% confidence interval	22.25 to 53.22
					92.7608	101.407			57.4892	42.7606			55.2815	58.2444			R squared (eta squared)	0.5448					R squared (eta squared)	0.7979
			114.756	105.572	104.363	97.2545	50.8912	40.012	42.9235	37.3438	78.9796	85.3409	83.0424	76.0754
					116.324	98.8477			39.4757	27.4247			74.1374	69.2252			F test to compare variances						F test to compare variances
					97.4903	96.2085			48.079	26.6776			72.6175	95.2385			F, DFn, Dfd	1.023, 4, 4					F, DFn, Dfd	1.908, 4, 4
					106.833	90.0125			61.0683	33.4391			77.5135	76.5914			P value	0.9828					P value	0.547
					76.0469	106.734			25.2417	46.9895			70.5012	86.6597			P value summary	ns					P value summary	ns
					119.265	107.475			63.4824	36.2772			85.5941	91.8668			Significantly different (P < 0.05)?	No					Significantly different (P < 0.05)?	No
					123.996	118.625			56.3751	49.8574			69.4791	104.927
					124.292	103.74			64.9655	50.8768			82.0374	54.8166			Data analyzed						Data analyzed
					125.555	124.694			57.7712	52.1132			66.4233	48.3103			Sample size, column D	5					Sample size, column E	5
					125.164	144.272			67.5862	52.257			75.9779	103.977			Sample size, column G	5					Sample size, column H	5
					125.191	89.563			57.4073	43.7737			92.3275	100.697
					128.261	94.8021			32.612	34.5582			88.8571	79.3251
					141.678	98.7517			47.4392	26.5029			81.4443	74.9666
					138.016	104.958			40.0682	44.5974			73.5742	111.048
					147.283	99.2008			51.8162	58.8693			67.0702	98.3259
					101.332	120.116			67.7221	31.7544			105.746	76.2059
					88.4469	96.7098			82.1077	31.3558			66.8387	84.5208
					88.1497	90.4944			50.4408	36.1629			80.812	120.899
					127.528	115.408			63.9298	36.0153			92.3605	79.0188
					116.087	131.27			36.2963	47.1325			67.9725	73.3656
					110.59	105.935			39.0026	51.7076			102.448	77.975
					100.909	85.6554			41.9115	33.2953			76.4172	110.812
					124.782	109.551			44.9669	28.3052			81.531	92.7516
					111.677	96.6564			49.8373	39.5792			68.6569	79.3494
					99.6392	112.353			39.7538	43.4341			71.1102	66.5738
			99.5526	102.554	85.1483	88.8876	35.4713	20.887	32.9641	25.7358	57.5868	55.9805	45.9238	54.5859
					84.1473	95.901			38.258	14.2794			56.093	51.8902
					96.0793	122.771			28.8478	26.1745			43.8451	48.1638
					101.811	118.774			36.5858	13.4392			55.5105	57.6492
					88.8779	84.356			34.1136	27.8466			40.8891	52.1616
					125.912	127.785			32.8737	26.0025			57.1667	50.92
					114.628	121.013			43.3323	17.234			88.8517	47.4932
					101.871	118.79			42.0694	20.5138			54.7838	66.2849
					89.0765	109.444			39.1815	33.2124			45.8737	57.8404
					107.788	89.8313			35.6352	27.731			53.8519	46.2037
					105.763	128.926			44.7146	16.3822			59.6132	48.2218
					120.103	115.638			46.0581	24.3724			67.4194	82.0455
					87.1734	117.409			35.2984	16.7222			62.8415	61.1267
					103.786	121.129			48.1355	15.2519			49.3793	59.9993
					99.686	112.645			46.4635	15.7845			42.6455	54.2466
					94.0783	73.3558			31.1033	24.7043			57.7232	57.44
					85.4017	90.1299			23.1572	21.3951			55.6848	62.8893
					83.4838	91.6284			25.4006	26.1511			62.6067	61.8875
					81.1299	69.9033			28.2333	15.3408			57.158	58.5305
					73.5933	86.4465			38.3748	21.5942			61.4315	61.6105
					107.999	93.3399			33.3786	23.4788			63.664	42.8152
					117.486	83.4869			27.7235	16.9116			45.9055	52.0978
					100.374	107.54			24.0659	17.43			65.8801	47.0067
					112.259	88.0705			41.1719	19.5157			77.6681	62.0064
					121.159	106.658			29.642	14.9716			67.261	54.3949
							41.5101	27.9592	32.7064	25.3202	82.2148	81.9366	65.5466	96.1917
									37.0242	18.1826			68.4659	71.3898
									40.1586	26.225			59.868	99.0651
									44.8914	33.4537			91.9574	81.9155
									28.6672	31.9919			70.6905	99.7816
									45.6254	29.5722			85.6832	103.065
									46.6383	21.5662			79.4631	76.6546
									43.9386	31.0876			73.5663	81.221
									41.3018	24.4566			73.1372	88.1612
									46.0618	20.6965			74.3942	83.224
									36.2921	39.7239			84.4921	72.6757
									31.547	30.3608			63.8958	68.5627
									38.0491	17.6324			93.5656	70.5425
									55.5366	23.2613			105.967	66.76
									41.3334	37.502			105.589	74.3847
									50.4784	26.4985			79.8627	69.2005
									42.1895	18.953			85.1371	76.4744
									36.2543	30.7609			76.1984	72.1566
									38.9151	35.15			73.7087	85.0567
									32.0674	36.2433			69.7414	104.214
									37.4055	20.4278			82.3737	86.7381
									48.6709	33.6103			104.345	87.6175
									41.3308	32.3228			95.3366	74.8392
									47.9213	28.4222			85.0293	68.7628
									52.7464	25.5592			107.356	89.7604

## Sheet: Fig.4d-f
Figure. 4d-f
Fluorescence were normalized to the average fluorescence intensity of the row 1 level from P3 samples
Unpaired two-tailed t-test was based on cochleae (N)
				Tip level																		Shaft level										Row 1 tip analysis				Row 2 tip analysis				Shaft analysis
				P3				P7				P8				P9						P3		P7		P8		P9				Column G	P7			Column H	P7			Column G	P7
				Cochleae (N)		Stereocilia (n)		Cochleae (N)		Stereocilia (n)		Cochleae (N)		Stereocilia (n)		Cochleae (N)		Stereocilia (n)				Cochleae (N)	Stereocilia (n)	Cochleae (N)	Stereocilia (n)	Cochleae (N)	Stereocilia (n)	Cochleae (N)	Stereocilia (n)			vs.	vs.			vs.	vs.			vs.	vs.
				Row 1	Row 2	Row 1	Row 2	Row 1	Row 2	Row 1	Row 2	Row 1	Row 2	Row 1	Row 2	Row 1	Row 2	Row 1	Row 2													Column A	P3			Column B	P3			Column A	P3
				0.976977	1.11183	0.833978	1.47142	0.933263	0.662453	0.908515	0.788911	0.559002	0.429727	0.597659	0.449916	0.370757	0.304953	0.474514	0.303575			0.754538	0.845053	0.783798	0.870157	0.371166	0.641621	0.451963	0.193656
						0.976111	1.45218			0.745636	0.820308			0.495273	0.621648			0.486427	0.304638				0.932959		0.82371		0.544552		0.384275			Unpaired t test				Unpaired t test				Unpaired t test
						1.02206	1.06153			0.855332	0.51458			0.586029	0.421642			0.447288	0.328421				0.900896		0.916239		0.249319		0.213132			P value	0.1504			P value	0.0107			P value	0.9395
						0.832604	1.19053			0.897325	0.923402			0.477849	0.425644			0.350505	0.250908				0.709782		0.665229		0.248952		0.401167			P value summary	ns			P value summary	*			P value summary	ns
						1.14939	1.29285			0.870205	0.704833			0.508092	0.431791			0.389622	0.461085				0.782965		1.06256		0.526605		0.387585			Significantly different (P < 0.05)?	No			Significantly different (P < 0.05)?	Yes			Significantly different (P < 0.05)?	No
						1.01923	1.45547			0.769335	0.76988			0.563627	0.419857			0.283248	0.361539				0.740847		0.590816		0.243619		0.433918			One- or two-tailed P value?	Two-tailed			One- or two-tailed P value?	Two-tailed			One- or two-tailed P value?	Two-tailed
						0.995086	1.39472			0.746472	0.76306			0.494508	0.535934			0.336998	0.365144				0.644669		0.659213		0.275796		0.383172			t, df	t=1.697, df=5			t, df	t=3.966, df=5			t, df	t=0.07981, df=5
						1.08802	0.957654			0.778974	0.612001			0.647648	0.503042			0.432705	0.260491				0.757519		0.744403		0.314407		0.514819
						0.778953	0.951301			1.24585	0.743873			0.676049	0.458684			0.311061	0.293772				0.555666		0.721849		0.295619		0.411494			How big is the difference?				How big is the difference?				How big is the difference?
						0.989972	0.912524			0.857322	0.693416			0.522095	0.518851			0.356072	0.331629				0.595805	0.635382	0.653839	0.559796	0.44148		0.593806			Mean of column A	0.9935			Mean of column B	1.264			Mean of column A	1
						1.2479	1.225			1.11624	0.636521			0.702297	0.355385			0.317386	0.299304				0.623114		0.796299		0.44201		0.481652			Mean of column G	0.8119			Mean of column H	0.6716			Mean of column G	0.9811
						0.918282	0.867691			1.11067	0.664668			0.637612	0.512597			0.302307	0.312187				0.965176		0.832706		0.511497		0.488505			Difference between means (G - A) ± SEM	-0.1816 ± 0.1070			Difference between means (H - B) ± SEM	-0.5921 ± 0.1493			Difference between means (G - A) ± SEM	-0.01891 ± 0.2370
						1.08316	0.961578			1.1265	0.505578			0.579202	0.414524			0.375782	0.323803			1.07771	1.25416		0.471794		0.56828		0.447391			95% confidence interval	-0.4567 to 0.09348			95% confidence interval	-0.9759 to -0.2083			95% confidence interval	-0.6280 to 0.5902
						0.955218	0.887452			1.01603	0.448584			0.581744	0.373735			0.619219	0.281074				0.753841		0.494226		0.546811		0.429107			R squared (eta squared)	0.3655			R squared (eta squared)	0.7588			R squared (eta squared)	0.001272
						1.01903	1.2954			0.72186	0.562713			0.589804	0.502044			0.342225	0.28169				0.813046		0.739972		0.725712		0.644907
						0.909974	0.975488			1.06083	0.508482			0.714565	0.510841			0.340815	0.265307				1.32088		0.470078		0.78853		0.504607			F test to compare variances				F test to compare variances				F test to compare variances
						1.20172	0.952987			1.02703	0.633745			0.668556	0.596569			0.322492	0.251178				1.42992		0.617873		0.613637		0.551371			F, DFn, Dfd	5.993, 3, 2			F, DFn, Dfd	3.158, 2, 3			F, DFn, Dfd	2.731, 3, 2
						1.22526	1.09561			1.44379	0.594429			0.737236	0.430878			0.335489	0.246758				1.82109		0.641654		0.400205		0.670767			P value	0.2927			P value	0.3655			P value	0.5588
						1.0392	1.22			0.703538	0.664951			0.754638	0.418406			0.313314	0.280025				0.705927	1.05139	1.22308	0.590794	0.727848	0.622105	0.610126			P value summary	ns			P value summary	ns			P value summary	ns
						1.07231	1.06003			0.803664	0.729042			0.637138	0.401315			0.300105	0.373339				1.07025		0.992836		0.608467		0.712534			Significantly different (P < 0.05)?	No			Significantly different (P < 0.05)?	No			Significantly different (P < 0.05)?	No
						0.893167	1.19372			0.793408	0.62854			0.615175	0.681361			0.348316	0.228138				1.03326		0.929214		0.798134		0.660303
						0.813686	1.02541	0.675384	0.584577	0.572389	0.576057			0.562983	0.344456	0.393617	0.293431	0.329639	0.490138				1.27722		0.970801		0.347656		0.655516			Data analyzed				Data analyzed				Data analyzed
						0.84844	0.982167			0.619998	0.701979			0.369507	0.478119			0.435871	0.188886				0.751679		1.15564		0.518128		0.516294			Sample size, column A	3			Sample size, column B	3			Sample size, column A	3
						0.794287	1.11545			0.919855	0.568925			0.469194	0.313958			0.384919	0.302973				1.04418		1.20376		0.558013		0.444215			Sample size, column G	4			Sample size, column H	4			Sample size, column G	4
						0.916936	0.886857			0.661487	0.72305			0.538696	0.334377			0.338124	0.262106				0.975165		1.00563		0.658702		0.659799
						1.0622	0.988053			0.773669	0.655425			0.557685	0.348748			0.421812	0.309588				1.14236		1.38831		0.410506		0.568945
						0.860941	1.10693			0.759249	0.706993			0.359761	0.326019			0.535517	0.245101				0.861528		0.82467		0.689694		0.77121			Column J	P8			Column K	P8			Column J	P8
						0.808253	1.15129			0.617413	0.680533			0.58996	0.411188			0.435793	0.282922				1.07876		1.09294	0.48924	0.473832	0.588699	0.783545			vs.	vs.			vs.	vs.			vs.	vs.
				0.933191	1.1218	0.750927	1.24153			0.554328	0.579315			0.742987	0.479854			0.384756	0.177625				1.10682		1.12215		0.532203		0.512081			Column G	P7			Column H	P7			Column G	P7
						0.958703	1.07932			0.471334	0.377673			0.611378	0.422393			0.324582	0.254379				0.958661		1.0888		0.37263		0.665587
						1.03332	1.15419			0.516238	0.516407			0.420013	0.259642			0.548109	0.319836			1.16775	1.25416		1.03626		0.423622		0.539449			Unpaired t test				Unpaired t test				Unpaired t test
						0.920874	1.25197			0.690746	0.538137			0.617583	0.485846			0.414453	0.275025				0.753841		1.08693		0.29849		0.578866			P value	0.0145			P value	0.0065			P value	0.031
						0.862648	0.989809			0.812829	0.365824			0.516393	0.351822			0.46214	0.458918				0.813046		0.859737		0.208657		0.494316			P value summary	*			P value summary	**			P value summary	*
						0.969369	1.29287			0.689889	0.647826			0.422421	0.291258			0.388	0.271689				1.32088		0.923343		0.32462		0.404631			Significantly different (P < 0.05)?	Yes			Significantly different (P < 0.05)?	Yes			Significantly different (P < 0.05)?	Yes
						0.818169	1.21678			0.543689	0.7012			0.50873	0.197074			0.313859	0.231651				1.42992		1.03785		0.413135		0.915396			One- or two-tailed P value?	Two-tailed			One- or two-tailed P value?	Two-tailed			One- or two-tailed P value?	Two-tailed
						1.00239	1.1413			0.609869	0.554505			0.401599	0.425488			0.366377	0.354485				1.82109		0.983171		0.359821		0.404418			t, df	t=3.019, df=9			t, df	t=3.523, df=9			t, df	t=2.554, df=9
						1.0374	1.39066			0.574995	0.611718			0.483657	0.401506			0.353968	0.217655				0.705927	1.45378	1.01701		0.580467	0.48458	0.542857
						1.07758	1.25746			0.764504	0.502682			0.421862	0.436962			0.347792	0.428938				1.07025		1.20908		0.420619		0.443941			How big is the difference?				How big is the difference?				How big is the difference?
						1.07894	1.37097			0.606179	0.667366			0.537216	0.350257			0.323158	0.267461				1.03326		1.33761		0.55751		0.722051			Mean of column G	0.8119			Mean of column H	0.6716			Mean of column G	0.9811
						1.31538	1.36486			0.873385	0.56226			0.390577	0.456772			0.330418	0.247813				1.27722		1.59888		0.521748		0.412999			Mean of column J	0.5619			Mean of column K	0.3994			Mean of column J	0.6009
						1.00319	1.26136			0.871714	0.530976			0.538278	0.430042			0.41587	0.352325				0.751679		2.05395		0.39065		0.231824			Difference between means (J - G) ± SEM	-0.2500 ± 0.08283			Difference between means (K - H) ± SEM	-0.2722 ± 0.07727			Difference between means (J - G) ± SEM	-0.3802 ± 0.1488
						0.92234	1.35351			0.679308	0.507257			0.630792	0.518107			0.410813	0.222528				1.04418		1.44958		0.533499		0.409137			95% confidence interval	-0.4374 to -0.06266			95% confidence interval	-0.4470 to -0.09739			95% confidence interval	-0.7169 to -0.04350
						0.940515	1.1064	0.65387	0.56275	0.67532	0.594528	0.729383	0.539216	0.679343	0.289545	0.387849	0.289936	0.34066	0.164182				0.975165		1.46969		1.08776		0.525289			R squared (eta squared)	0.5031			R squared (eta squared)	0.5796			R squared (eta squared)	0.4203
						1.1644	1.06996			0.650212	0.607518			1.02305	0.617512			0.379918	0.146079				1.14236		1.9725		0.608064		0.433073
						1.04461	1.24154			0.661821	0.447494			0.856295	0.69564			0.350321	0.377545				0.861528		1.27172		0.698999		0.640046			F test to compare variances				F test to compare variances				F test to compare variances
						1.07654	1.30351			0.566658	0.653427			1.02548	0.507144			0.26904	0.443655				1.07876		1.38123	0.763186	0.737447	0.428815	0.448092			F, DFn, Dfd	2.567, 3, 6			F, DFn, Dfd	1.635, 3, 6			F, DFn, Dfd	6.410, 3, 6
						0.969128	1.2898			0.855665	0.595187			0.647174	0.612936			0.504721	0.26171				1.10682		1.09052		0.579952		0.482316			P value	0.3005			P value	0.5562			P value	0.0533
						0.929005	1.20944			0.821264	0.565384			0.602964	0.775596			0.554285	0.386916				0.958661		1.5936		0.655658		0.408292			P value summary	ns			P value summary	ns			P value summary	ns
						0.879859	0.991247			0.555893	0.537351			0.622965	0.695172			0.475803	0.155938				0.941872				0.66695		0.36053			Significantly different (P < 0.05)?	No			Significantly different (P < 0.05)?	No			Significantly different (P < 0.05)?	No
						0.866217	1.10025			0.502271	0.777225			0.522924	0.535261			0.337791	0.338301				1.72177				0.695536		0.368859
						0.906935	1.14861			0.565398	0.705548			0.440071	0.41417			0.398277	0.384374				1.61339				0.862877		0.414717			Data analyzed				Data analyzed				Data analyzed
						0.705478	1.19498			0.617668	0.465136			0.561219	0.577113			0.471362	0.328577				1.33374				0.961831		0.419173			Sample size, column G	4			Sample size, column H	4			Sample size, column G	4
						0.878797	1.12336			0.531387	0.664611			0.888351	0.570618			0.442246	0.363473				1.30796				0.89321		0.444868			Sample size, column J	7			Sample size, column K	7			Sample size, column J	7
						1.21229	1.03745			0.77136	0.511457			0.787679	0.593034			0.430736	0.298872				1.47967				0.815211		0.51249
						0.966054	1.06855			0.508242	0.860091			0.714622	0.487475			0.357459	0.339951				1.23208			0.736201	0.756096
						0.883209	1.14833			0.554795	0.717667			0.647471	0.528405			0.327174	0.364032				0.982405				1.13076					Column M	P9			Column N	P9			Column M	P9
						0.638908	1.10679			0.641904	0.521677			0.753845	0.699266			0.274423	0.154726				1.51773				0.810897					vs.	vs.			vs.	vs.			vs.	vs.
						0.810286	0.975899			0.714919	0.576404			0.884009	0.346361			0.304588	0.133139								0.968043					Column J	P8			Column K	P8			Column J	P8
						0.776524	1.06135			0.744369	0.348393			0.700513	0.499431			0.331969	0.243068								0.782065
						0.973406	1.11062			0.710549	0.527825			0.935925	0.393984			0.406421	0.195615								0.790194					Unpaired t test				Unpaired t test				Unpaired t test
						0.746925	0.880008			0.600343	0.598297			0.489359	0.481065			0.489883	0.335298								0.832147					P value	0.009			P value	0.0346			P value	0.2598
						0.849857	0.920846			0.604919	0.559505			0.828963	0.478147			0.38142	0.340461								0.768305					P value summary	**			P value summary	*			P value summary	ns
						0.956939	1.01941			0.645679	0.630112			0.704819	0.52565			0.316338	0.332748								0.688101					Significantly different (P < 0.05)?	Yes			Significantly different (P < 0.05)?	Yes			Significantly different (P < 0.05)?	No
						0.996474	0.959687			0.656055	0.613397	0.405551	0.216912	0.332883	0.22716	0.371375	0.210086	0.377645	0.138536								0.419646					One- or two-tailed P value?	Two-tailed			One- or two-tailed P value?	Two-tailed			One- or two-tailed P value?	Two-tailed
						0.754829	0.897898			0.621683	0.477665			0.322365	0.274834			0.481342	0.220836								0.556126					t, df	t=3.230, df=10			t, df	t=2.445, df=10			t, df	t=1.195, df=10
						0.882069	0.918573			0.809911	0.744149			0.337636	0.167483			0.306309	0.244818								0.767656
						0.906369	0.882182			0.55976	0.553258			0.505847	0.199382			0.266165	0.323796								0.745909					How big is the difference?				How big is the difference?				How big is the difference?
						1.00879	0.991007			0.475668	0.557423			0.600315	0.242289			0.445114	0.184289								0.575983					Mean of column J	0.5619			Mean of column K	0.3994			Mean of column J	0.6009
						0.74951	0.975361			0.69326	0.693565			0.520345	0.258537			0.392235	0.233875								0.836608					Mean of column M	0.398			Mean of column N	0.2704			Mean of column M	0.5152
						0.96888	1.01584			0.692559	0.634765			0.290153	0.177377			0.434462	0.194857								0.715242					Difference between means (M - J) ± SEM	-0.1639 ± 0.05074			Difference between means (N - K) ± SEM	-0.1291 ± 0.05279			Difference between means (M - J) ± SEM	-0.08566 ± 0.07169
				1.07042	1.55751	1.22072	1.29076			0.553358	0.575554			0.407045	0.232012			0.473097	0.161568								0.654326					95% confidence interval	-0.2769 to -0.05083			95% confidence interval	-0.2467 to -0.01143			95% confidence interval	-0.2454 to 0.07409
						1.10331	1.3565			0.474054	0.309355			0.285464	0.344399			0.295933	0.2065								0.45351					R squared (eta squared)	0.5106			R squared (eta squared)	0.3741			R squared (eta squared)	0.1249
						0.803374	1.16754			0.636932	0.408001			0.417322	0.292201			0.488934	0.139258							0.695829	0.464135
						1.13451	1.02601			0.570236	0.699472			0.643767	0.159536			0.427025	0.182221								0.640677					F test to compare variances				F test to compare variances				F test to compare variances
						0.789053	1.25857			0.519439	0.398801			0.585725	0.307924			0.359244	0.253401								0.970433					F, DFn, Dfd	7.332, 6, 4			F, DFn, Dfd	8.315, 6, 4			F, DFn, Dfd	2.753, 6, 4
						0.972641	1.34023			0.549993	0.593573			0.314348	0.296995			0.338485	0.232799								0.621111					P value	0.0744			P value	0.0597			P value	0.3462
						1.00449	0.993421			0.610224	0.449321			0.376753	0.134626			0.472042	0.158488								0.817482					P value summary	ns			P value summary	ns			P value summary	ns
						0.724388	1.11674			0.832547	0.347608			0.543746	0.169423			0.218988	0.147843								0.999157					Significantly different (P < 0.05)?	No			Significantly different (P < 0.05)?	No			Significantly different (P < 0.05)?	No
						0.719346	1.30234			0.900384	0.424313			0.288758	0.129959			0.229193	0.167426								0.605688
						0.695499	1.5111			0.971777	0.437337			0.270053	0.161257			0.323895	0.159543								0.578784					Data analyzed				Data analyzed				Data analyzed
						0.768506	1.42651			0.737519	0.529107			0.369025	0.208895			0.348259	0.240405								0.564997					Sample size, column J	7			Sample size, column K	7			Sample size, column J	7
						0.761155	1.22221			0.787148	0.528292			0.365215	0.211579			0.311309	0.15671													Sample size, column M	5			Sample size, column N	5			Sample size, column M	5
						1.01371	1.55849			0.598403	0.645297			0.399339	0.197591			0.246482	0.214716
						1.02237	1.32654			0.710974	0.550404			0.340461	0.161689			0.419042	0.293483
						1.02711	1.50571	0.985121	0.876583	0.874759	0.569498	0.554348	0.368504	0.598325	0.341531			0.323158	0.252765
						0.896998	1.55849			1.07264	0.674463			0.42716	0.26098			0.297817	0.231517																					Column M	P9
						0.947583	1.47303			0.805137	0.952973			0.611754	0.326891			0.369196	0.306047																					vs.	vs.
						1.0576	2.06335			0.822128	0.83577			0.581164	0.377128			0.473211	0.224108																					Column A	P3
						1.13211	1.1816			1.18651	1.19698			0.562154	0.389543			0.476873	0.190175
						1.34321	1.71401			0.838645	0.683975			0.435191	0.305849			0.252155	0.175011																					Unpaired t test
						1.12146	1.52558			0.927907	0.819905			0.455008	0.304127			0.415084	0.189941																					P value	0.0036
						0.950996	1.6923			0.981636	0.736641			0.467559	0.478232			0.381894	0.215821																					P value summary	**
						1.03158	1.48848			0.950012	0.959205			0.440928	0.385712			0.304367	0.264196																					Significantly different (P < 0.05)?	Yes
						0.895136	1.79396			0.875206	0.956068			0.43971	0.330021			0.40402	0.295324																					One- or two-tailed P value?	Two-tailed
						1.32748	1.5431			0.798472	0.892084			0.593573	0.310325			0.33165	0.217181																					t, df	t=4.624, df=6
						1.09064	1.71862			1.04145	1.06387			0.516358	0.356355			0.369698	0.194113
						1.17829	1.81955			1.15136	1.20182			0.473898	0.373827			0.371731	0.22374																					How big is the difference?
						1.20161	1.72441			1.11856	0.625933			0.538066	0.427174			0.484798	0.14513																					Mean of column A	1
						1.06727	1.63069			1.0885	1.11986			0.767542	0.325467			0.344718	0.138486																					Mean of column M	0.5152
						1.40126	1.4273			0.928927	0.910413			0.649058	0.472552			0.533647	0.165159																					Difference between means (M - A) ± SEM	-0.4848 ± 0.1048
						1.10935	1.15973			1.17016	1.20167			0.517647	0.28572			0.394566	0.157213																					95% confidence interval	-0.7413 to -0.2282
						1.29911	1.48694			1.08875	0.458437			0.664045	0.404219			0.394579	0.273113																					R squared (eta squared)	0.7809
						1.37478	1.54559			1.11677	0.895405			0.754546	0.433137			0.350221	0.238203
						1.47505	1.55698			1.1398	0.695923			0.530714	0.398093			0.315155	0.243401																					F test to compare variances
						1.0711	1.93566			0.89605	1.02505			0.616902	0.451701			0.354003	0.2276																					F, DFn, Dfd	6.461, 2, 4
						1.05748	1.58092			0.948674	1.03319	0.52324	0.313425	0.399176	0.420643	0.46644	0.25341	0.431076	0.280492																					P value	0.1117
						0.941492	1.96792			0.909082	0.937405			0.321261	0.292831			0.423123	0.28941																					P value summary	ns
						1.14118	1.9597			0.83953	0.910484			0.765729	0.426813			0.498368	0.223457																					Significantly different (P < 0.05)?	No
						1.28631	1.47607			1.14006	0.61749			0.630501	0.282164			0.516712	0.256334
						0.890872	2.0219			1.1131	0.822398			0.784846	0.444052			0.529262	0.319192																					Data analyzed
						1.22489	1.83714			1.04429	1.0699			0.602659	0.369401			0.541544	0.285012																					Sample size, column A	3
						1.36546	1.73574			0.715273	0.677516			0.621747	0.324788			0.519049	0.130015																					Sample size, column M	5
						1.10629	1.52097							0.500649	0.306613			0.260945	0.287186
						1.09399	2.20179							0.51504	0.247027			0.266285	0.18504
						1.16878	1.85698							0.452536	0.200367			0.668386	0.302817
						1.06771	1.18193							0.420799	0.403865			0.443612	0.157043
						1.23252	1.88582							0.523837	0.302853			0.473027	0.271753
						0.971798	1.68715							0.522584	0.200062			0.293227	0.181089
						1.16901	1.96193							0.428611	0.13044			0.328662	0.197074
														0.481001	0.314461			0.460179	0.263395
														0.484394	0.246794			0.596285	0.367927
														0.470137	0.270365			0.564987	0.353848
														0.650297	0.429263			0.5761	0.168892
														0.522392	0.31138			0.553584	0.189467
														0.519588	0.234144			0.445369	0.373126
														0.370265	0.42359			0.405451	0.239045
												0.497001	0.415247	0.41536	0.295564
														0.481108	0.208838
														0.441502	0.490174
														0.493346	0.239406
														0.489869	0.278906
														0.535467	0.230454
														0.431742	0.245157
														0.470902	0.184835
														0.486498	0.275839
														0.420332	0.450737
														0.437132	0.240115
														0.493445	0.280967
														0.436034	0.596845
														0.533405	0.671935
														0.444377	0.203852
														0.495733	0.508376
														0.488672	0.436622
														0.610259	0.669888
														0.745664	0.621372
														0.464322	0.500514
														0.402512	0.544823
														0.40832	0.324724
														0.530616	0.507016
														0.451014	0.367325
														0.556609	0.427166
														0.485435	0.496449
														0.465788	0.466255
														0.301443	0.440729
														0.430694	0.417867
														0.544341	0.45595
														0.495655	0.532938
														0.405154	0.616208
														0.480407	0.501329
														0.462594	0.494714
														0.643357	0.524503
														0.574279	0.671531
														0.546657	0.217847
														0.566906	0.458529
														0.603559	0.392384
														0.631104	0.319829
														0.545206	0.235185
														0.527244	0.396676
												0.664629	0.512868	0.498757	0.462495
														0.631451	0.465101
														0.654278	0.516429
														0.707978	0.447331
														0.624382	0.366454
														0.522669	0.558783
														0.576822	0.498453
														0.60625	0.490074
														0.652641	0.37899
														0.649263	0.517244
														0.658796	0.476554
														0.671007	0.409623
														0.730104	0.453103
														0.870397	0.717617
														0.559633	0.615196
														0.727073	0.663067
														0.622873	0.609331
														0.886644	0.499876
														0.627782	0.562955
														0.48438	0.548406
														0.994038	0.513135

## Sheet: Fig.5b-d
Figure. 5b-d
Correlation of the EGFP-actin level in the stereocilia shaft with stereocilia width, His-TMOD1 shaft level, and His-CAPZ shaft level
His signals were normalized to the average fluorescence intensity of the corresponding His labeling in all cells.
EGFP signals were normalized to the average EGFP intensity in all transfected cells
The shaft level of EGFP or His labeling in each stereocilium was determined by multiplying the average shaft intensity by the width of the stereocilium.
			Cell 1-119	Stereocilia (n)					EGFP-actin_Width			EGFP-actin_His-TMOD1			EGFP-actin_His-CAPZ
				EGFP-actin	Width (µm)	His-TMOD1 Cell 1-66;102-119	His-CAPZ Cell 67-101		Simple linear regression analysis			Simple linear regression analysis			Simple linear regression analysis
									Best-fit values			Best-fit values			Best-fit values
			Cell 1	0.746042	0.46175	0.617977			Slope	0.2973		Slope	0.6102		Slope	0.4162
				0.495673	0.33096	0.453652			Y-intercept	0.1931		Y-intercept	0.1285		Y-intercept	0.1675
				0.64207	0.42411	0.459162			X-intercept	-0.6497		X-intercept	-0.2106		X-intercept	-0.4024
				0.688528	0.40186	0.666824			1/slope	3.364		1/slope	1.639		1/slope	2.402
				0.501537	0.31289	0.411007
			Cell 2	0.226425	0.25646	0.288811			Std. Error			Std. Error			Std. Error
				0.210367	0.24821	0.233386			Slope	0.008702		Slope	0.02866		Slope	0.02905
				0.197014	0.24309	0.265225			Y-intercept	0.002803		Y-intercept	0.008836		Y-intercept	0.01027
				0.195684	0.25974	0.36117
				0.203458	0.24821	0.332337			95% Confidence Intervals			95% Confidence Intervals			95% Confidence Intervals
			Cell 3	0.446222	0.33786	0.546005			Slope	0.2802 to 0.3144		Slope	0.5539 to 0.6666		Slope	0.3589 to 0.4736
				0.37952	0.29053	0.334197			Y-intercept	0.1876 to 0.1986		Y-intercept	0.1112 to 0.1459		Y-intercept	0.1472 to 0.1878
				0.534006	0.38422	0.555587			X-intercept	-0.7058 to -0.5994		X-intercept	-0.2601 to -0.1688		X-intercept	-0.5154 to -0.3156
				0.544631	0.40722	0.622177
				0.577856	0.38929	0.606294			Goodness of Fit			Goodness of Fit			Goodness of Fit
			Cell 4	0.850306	0.48699	0.59578			R squared	0.6642		R squared	0.5204		R squared	0.547
				0.845718	0.48656	0.53132			Sy.x	0.04306		Sy.x	0.1135		Sy.x	0.08558
				0.800131	0.44192	0.5777
				0.784646	0.45512	0.53336			Is slope significantly non-zero?			Is slope significantly non-zero?			Is slope significantly non-zero?
				0.620823	0.3703	0.442307			F	1167		F	453.5		F	205.3
			Cell 5	0.568936	0.27351	0.342429			DFn, DFd	1, 590		DFn, DFd	1, 418		DFn, DFd	1, 170
				0.745949	0.30958	0.485751			P value	<0.0001		P value	<0.0001		P value	<0.0001
				0.638381	0.27329	0.327742			Deviation from zero?	Significant		Deviation from zero?	Significant		Deviation from zero?	Significant
				0.664997	0.28048	0.256711
				0.660038	0.28621	0.290427			Equation	Y = 0.2973*X + 0.1931		Equation	Y = 0.6102*X + 0.1285		Equation	Y = 0.4162*X + 0.1675
			Cell 6	0.375335	0.26871	0.188379
				0.56382	0.33946	0.349585			Data			Data			Data
				0.404473	0.26642	0.221362			Number of X values	592		Number of X values	420		Number of X values	172
				0.34912	0.25885	0.246399			Maximum number of Y replicates	1		Maximum number of Y replicates	1		Maximum number of Y replicates	1
				0.305068	0.23937	0.190184			Total number of values	592		Total number of values	420		Total number of values	172
			Cell 7	0.359103	0.25395	0.304863			Number of missing values	0		Number of missing values	0		Number of missing values	0
				0.36421	0.26921	0.313402
				0.293813	0.23711	0.254922
				0.285289	0.22836	0.254982
				0.359523	0.27847	0.327798
			Cell 8	0.299562	0.25697	0.293084
				0.240657	0.2167	0.174285
				0.300115	0.22721	0.195998
				0.181584	0.1975	0.169898
				0.279764	0.21604	0.198883
			Cell 9	0.506938	0.38045	0.333741
				0.353058	0.29311	0.220103
				0.365942	0.30242	0.287304
				0.420495	0.33	0.25265
				0.353333	0.31559	0.19795
			Cell 10	0.00358812	0.20868	0.124537
				0.00284985	0.21995	0.131239
				0.0051318	0.22992	0.150528
				0.00492135	0.23637	0.143636
				0.00298097	0.23875	0.228252
			Cell 11	0.12536	0.20398	0.118477
				0.105602	0.1811	0.132764
				0.130212	0.20421	0.143124
				0.120035	0.2138	0.140941
				0.100042	0.21702	0.16302
			Cell 12	0.183316	0.22845	0.21086
				0.221418	0.25184	0.258914
				0.184066	0.23333	0.24238
				0.105827	0.18974	0.183242
				0.0897078	0.17464	0.124226
			Cell 13	0.388435	0.30475	0.240009
				0.37831	0.30134	0.36527
				0.311301	0.24506	0.294509
				0.338767	0.24842	0.236896
				0.27166	0.24372	0.208086
			Cell 14	0.426024	0.29672	0.281229
				0.469913	0.298	0.202966
				0.443115	0.31262	0.257617
				0.431867	0.28918	0.243729
				0.390094	0.28749	0.25233
			Cell 15	0.998473	0.55488	0.641459
				0.447984	0.31199	0.411636
				0.571082	0.38306	0.404783
				0.694869	0.51375	0.629553
				0.710007	0.56653	0.827643
			Cell 16	0.268314	0.30842	0.234739
				0.150656	0.18032	0.195195
				0.194657	0.22877	0.231803
				0.229138	0.24921	0.325523
				0.205193	0.22082	0.357647
			Cell 17	0.24458	0.26764	0.122162
				0.255992	0.28092	0.144357
				0.25509	0.36054	0.149264
				0.263496	0.30008	0.143123
				0.237909	0.30486	0.218239
			Cell 18	0.121149	0.23067	0.0908988
				0.157186	0.23299	0.0866958
				0.158675	0.21026	0.1318
				0.177531	0.22657	0.11688
				0.146299	0.18619	0.0877345
			Cell 19	0.165842	0.27137	0.139201
				0.178394	0.26842	0.152703
				0.17331	0.26292	0.132192
				0.161844	0.26169	0.151085
				0.115922	0.24212	0.0928709
			Cell 20	0.318158	0.36593	0.278279
				0.321207	0.3364	0.205534
				0.268409	0.29521	0.212413
				0.297225	0.33984	0.233012
				0.317113	0.3203	0.225774
			Cell 21	0.0776452	0.20418	0.0417527
				0.0991613	0.20985	0.0823286
				0.107971	0.20774	0.100859
				0.115429	0.25875	0.145502
				0.0968879	0.21441	0.114637
			Cell 22	0.348554	0.2495	0.310249
				0.314118	0.25399	0.381573
				0.37456	0.28118	0.343423
				0.358591	0.25048	0.474365
				0.35744	0.25788	0.335841
			Cell 23	0.378916	0.26326	0.285464
				0.488339	0.28163	0.347825
				0.531068	0.28629	0.345211
				0.494553	0.28365	0.327426
				0.3971	0.2515	0.279086
			Cell 24	0.33389	0.29575	0.315039
				0.291465	0.2509	0.293551
				0.388171	0.3435	0.381497
				0.478416	0.38593	0.462639
				0.436595	0.34918	0.446289
			Cell 25	0.222726	0.26572	0.210151
				0.250223	0.27879	0.262722
				0.315285	0.32056	0.300375
				0.332242	0.32317	0.319356
				0.258498	0.27978	0.259626
			Cell 26	0.0768745	0.24952	0.215303
				0.0648075	0.23083	0.185973
				0.0645943	0.1952	0.105082
				0.0728744	0.20669	0.166193
				0.0789822	0.20037	0.125232
			Cell 27	0.316512	0.32823	0.29978
				0.404022	0.38246	0.516735
				0.358757	0.34581	0.312405
				0.369707	0.29546	0.254695
				0.284792	0.27093	0.23251
			Cell 28	0.434955	0.26609	0.258247
				0.494851	0.27193	0.257093
				0.338881	0.21422	0.163803
				0.486229	0.29542	0.279855
				0.734187	0.35068	0.410508
			Cell 29	0.324724	0.32823	0.160762
				0.4654	0.38246	0.343264
				0.411261	0.34581	0.361804
				0.434248	0.29546	0.250942
				0.399446	0.27093	0.167026
			Cell 30	0.250676	0.26048	0.204915
				0.22079	0.2358	0.201619
				0.254531	0.27042	0.200423
				0.220222	0.27693	0.179517
				0.246498	0.2843	0.169821
			Cell 31	0.122464	0.22723	0.214869
				0.119706	0.2145	0.162364
				0.115128	0.20076	0.157423
				0.144888	0.22508	0.144978
				0.130747	0.23708	0.165652
			Cell 32	0.251744	0.24687	0.201411
				0.199782	0.19615	0.125474
				0.264638	0.24819	0.123896
				0.20291	0.2121	0.190737
				0.189264	0.18596	0.144178
			Cell 33	0.416097	0.33934	0.294296
				0.404778	0.30899	0.323987
				0.384794	0.34512	0.335257
				0.380215	0.34509	0.413125
				0.373894	0.35424	0.376889
			Cell 34	0.231226	0.22577	0.268573
				0.264095	0.23971	0.191618
				0.269516	0.2306	0.192338
				0.275892	0.24968	0.172853
				0.248764	0.23615	0.237853
			Cell 35	0.0779431	0.21373	0.0974562
				0.0706475	0.20675	0.0585927
				0.102099	0.23365	0.110503
				0.0994643	0.23304	0.15735
				0.0898799	0.20472	0.109611
			Cell 36	0.178927	0.38927	0.19093
				0.126831	0.27017	0.186714
				0.113411	0.24508	0.147528
				0.10743	0.25412	0.183705
				0.106879	0.25803	0.267527
			Cell 37	0.351322	0.21999	0.276923
				0.383031	0.2339	0.299996
				0.341697	0.22774	0.207322
				0.380389	0.22865	0.200958
				0.378496	0.24476	0.213406
			Cell 38	0.32242	0.23059	0.229956
				0.543381	0.34115	0.363177
				0.475742	0.3036	0.474253
				0.478591	0.30434	0.28911
				0.52691	0.35183	0.576168
			Cell 39	0.294946	0.26301	0.357764
				0.25605	0.26613	0.266952
				0.341177	0.28621	0.356602
				0.254209	0.2353	0.22456
				0.304466	0.27009	0.296421
			Cell 40	0.492768	0.34038	0.412283
				0.382035	0.32765	0.355727
				0.425966	0.3186	0.27018
				0.463682	0.32966	0.349631
				0.569558	0.36507	0.312076
			Cell 41	0.217294	0.19987	0.163586
				0.277126	0.22097	0.191944
				0.207876	0.21134	0.118791
				0.284222	0.24153	0.25022
				0.231009	0.22061	0.168379
			Cell 42	0.13364	0.23538	0.156032
				0.162847	0.24963	0.143016
				0.0980932	0.21997	0.166807
				0.0841157	0.2164	0.145363
				0.0768966	0.2135	0.179834
			Cell 43	0.0547701	0.22369	0.179805
				0.0744079	0.23043	0.211779
				0.0794458	0.2275	0.160304
				0.0601952	0.22374	0.142693
				0.0932847	0.2514	0.134664
			Cell 44	0.276826	0.23597	0.164371
				0.269411	0.22399	0.233614
				0.300077	0.24362	0.240531
				0.36327	0.28648	0.273626
				0.388917	0.26684	0.265365
			Cell 45	0.599664	0.40157	0.813252
				0.603056	0.39528	0.748578
				0.502228	0.34608	0.644025
				0.571518	0.3681	0.769496
				0.505415	0.37708	0.697395
			Cell 46	0.339088	0.28956	0.312185
				0.358398	0.27499	0.274412
				0.464457	0.30494	0.40508
				0.534608	0.34572	0.580049
				0.423497	0.34071	0.267948
			Cell 47	0.307996	0.21952	0.348981
				0.285454	0.20259	0.320353
				0.250231	0.20966	0.301363
				0.241914	0.20077	0.244045
				0.232217	0.20796	0.241682
			Cell 48	0.452435	0.46134	0.570331
				0.334817	0.31627	0.378061
				0.432347	0.35604	0.505382
				0.277551	0.27493	0.436703
				0.341524	0.3065	0.531687
			Cell 49	0.170152	0.25492	0.308751
				0.142233	0.21805	0.250569
				0.131082	0.20946	0.199568
				0.13337	0.20674	0.332298
				0.142017	0.22452	0.229151
			Cell 50	0.342038	0.38308	0.689087
				0.407654	0.39911	0.684943
				0.391127	0.35724	0.682174
				0.45894	0.36916	0.968064
				0.306224	0.29051	0.62849
			Cell 51	0.224678	0.33587	0.664796
				0.310174	0.38952	0.643839
				0.270801	0.34218	0.534334
				0.35422	0.48629	0.819776
				0.276242	0.37798	0.588479
			Cell 52	0.216772	0.21099	0.310468
				0.295139	0.26322	0.398257
				0.325298	0.30579	0.475926
				0.277321	0.24816	0.420389
				0.262657	0.24993	0.436735
			Cell 53	0.27848	0.24285	0.459716
				0.2924	0.2959	0.468384
				0.284302	0.29265	0.365822
				0.269272	0.26511	0.35009
				0.226736	0.24619	0.395068
			Cell 54	0.448296	0.309	0.671473
				0.408524	0.29921	0.53522
				0.348322	0.27443	0.445448
				0.404069	0.29337	0.5353
				0.275193	0.21702	0.369033
			Cell 55	0.128944	0.21366	0.28834
				0.126798	0.20303	0.296649
				0.180632	0.22672	0.347896
				0.144503	0.22679	0.331652
				0.164082	0.22766	0.384503
			Cell 56	0.112603	0.23304	0.237308
				0.138068	0.2635	0.337737
				0.148458	0.25356	0.354588
				0.117638	0.21613	0.269171
				0.126608	0.24428	0.28835
			Cell 57	0.472145	0.37329	0.68172
				0.639177	0.4454	1.04044
				0.550197	0.3982	0.743772
				0.362699	0.28644	0.612899
				0.482189	0.34575	0.671184
			Cell 58	0.201131	0.25287	0.382901
				0.189814	0.25234	0.416271
				0.17284	0.24217	0.278591
				0.189477	0.25494	0.38915
				0.16594	0.22401	0.223841
			Cell 59	0.271592	0.31564	0.465586
				0.305602	0.31008	0.436206
				0.360831	0.34926	0.491651
				0.377314	0.35683	0.503787
				0.284407	0.31794	0.433622
			Cell 60	0.27394	0.25144	0.340988
				0.265043	0.25876	0.276925
				0.317386	0.28567	0.29926
				0.326701	0.31527	0.447076
				0.349705	0.29912	0.367008
			Cell 61	0.229949	0.26022	0.370485
				0.226138	0.23123	0.22333
				0.225756	0.24319	0.320628
				0.241871	0.24719	0.366037
				0.245592	0.27322	0.270074
			Cell 62	0.185158	0.21977	0.185214
				0.17679	0.22128	0.226527
				0.179451	0.20756	0.108359
				0.182665	0.20931	0.138928
				0.191948	0.21646	0.241602
			Cell 63	0.199649	0.23824	0.202646
				0.149283	0.20912	0.228255
				0.19251	0.22219	0.208653
				0.259013	0.25437	0.323657
				0.135722	0.19912	0.214705
			Cell 64	0.238819	0.21103	0.255687
				0.269043	0.23682	0.290159
				0.254026	0.23164	0.249105
				0.22658	0.19959	0.267598
				0.21081	0.20216	0.242499
			Cell 65	0.418406	0.30758	0.350368
				0.227479	0.19299	0.223061
				0.265635	0.19883	0.199798
				0.382448	0.27973	0.310105
				0.247485	0.20663	0.183779
			Cell 66	0.529033	0.28945	0.402788
				0.506943	0.30217	0.462514
				0.490287	0.26059	0.36447
				0.399582	0.25167	0.243835
				0.370711	0.25185	0.393002
			Cell 67	0.240128	0.25192		0.203378
				0.294113	0.31713		0.260231
				0.251157	0.27857		0.238938
				0.327829	0.30203		0.283794
				0.214334	0.25736		0.291217
			Cell 68	0.334671	0.32994		0.358036
				0.301649	0.30743		0.349532
				0.395646	0.3536		0.343565
				0.323956	0.29744		0.272121
				0.307515	0.32476		0.349913
			Cell 69	0.0682216	0.2096		0.224296
				0.0376443	0.18763		0.191621
				0.0573297	0.20268		0.191495
				0.0757061	0.22448		0.244536
				0.0854676	0.2316		0.24998
			Cell 70	0.0428907	0.23749		0.222933
				0.058102	0.25417		0.309909
				0.0509206	0.22653		0.197667
				0.0474216	0.23835		0.242771
				0.0524102	0.22704		0.187627
			Cell 71	0.0150124	0.23497		0.148546
				0.0185599	0.24821		0.283166
				0.0114706	0.23349		0.211338
				0.0142642	0.26907		0.295368
				0.0142399	0.2368		0.168756
			Cell 72	0.00937178	0.20984		0.165558
				0.0127004	0.23518		0.184667
				0.00801464	0.21255		0.134799
				0.0109919	0.23569		0.151843
				0.00622666	0.19819		0.139957
			Cell 73	0.264835	0.27483		0.363246
				0.355517	0.23714		0.555942
				0.353051	0.2591		0.435663
				0.294731	0.23864		0.39374
				0.328631	0.25066		0.422847
			Cell 74	0.0126661	0.21508		0.230446
				0.0108076	0.22163		0.207333
				0.0150907	0.23015		0.210236
				0.0118328	0.2253		0.207486
				0.0109464	0.22233		0.23155
			Cell 75	0.00963185	0.2178		0.229804
				0.00667567	0.22678		0.253133
				0.00776665	0.23529		0.286919
				0.00923547	0.22533		0.259226
				0.00519254	0.19592		0.195393
			Cell 76	0.263191	0.2569		0.401624
				0.282249	0.27643		0.448722
				0.307384	0.27417		0.423589
				0.272202	0.2589		0.35429
				0.263305	0.24886		0.357382
			Cell 77	0.139644	0.24674		0.322092
				0.0751412	0.222		0.2361
				0.113584	0.26257		0.342766
				0.122988	0.27183		0.45579
				0.0934694	0.23548		0.233542
			Cell 78	0.388682	0.32835		0.510699
				0.332057	0.29093		0.376947
				0.205737	0.19578		0.255719
				0.279727	0.25541		0.394909
			Cell 79	0.265859	0.3145		0.35422
				0.416558	0.47729		0.476213
				0.201907	0.26339		0.275195
			Cell 80	0.80559	0.50377		0.366504
				0.716697	0.46014		0.341598
				0.804342	0.46887		0.429917
				0.849677	0.50026		0.422334
				0.663836	0.42958		0.336782
			Cell 81	0.334126	0.23338		0.197322
				0.482842	0.29152		0.338662
				0.55203	0.321		0.324003
				0.51358	0.32533		0.337423
				0.302966	0.22895		0.204327
			Cell 82	0.199824	0.22559		0.190861
				0.243225	0.22167		0.204341
				0.26073	0.26497		0.182985
				0.199092	0.22016		0.0807069
				0.19069	0.22362		0.130406
			Cell 83	0.439525	0.32271		0.373523
				0.466855	0.34282		0.402444
				0.51538	0.37127		0.461072
				0.465378	0.35069		0.52279
				0.512942	0.37498		0.470236
			Cell 84	0.144358	0.26251		0.153341
				0.105734	0.20476		0.154862
				0.182967	0.2925		0.211275
				0.125068	0.22769		0.159912
				0.112981	0.21348		0.137826
			Cell 85	0.00745469	0.23239		0.147871
				0.00782765	0.22458		0.10576
				0.011692	0.22055		0.125159
				0.00846159	0.23039		0.114292
				0.00743213	0.21842		0.100867
			Cell 86	0.416438	0.4191		0.536723
				0.266409	0.27024		0.276963
				0.646353	0.56721		0.588138
				0.432609	0.34544		0.419506
				0.880634	0.63429		0.852295
			Cell 87	0.292884	0.27141		0.352714
				0.331627	0.28385		0.448045
				0.22595	0.26642		0.246689
				0.302309	0.31933		0.277316
				0.292624	0.26204		0.290513
			Cell 88	0.392796	0.44927		0.392767
				0.468085	0.4298		0.327845
				0.662267	0.58257		0.576702
				0.584493	0.52284		0.433194
				0.540835	0.52252		0.417116
			Cell 89	0.0581724	0.2091		0.151928
				0.0689581	0.20784		0.158971
				0.0730459	0.22453		0.14805
				0.056443	0.18913		0.188426
				0.0566233	0.1766		0.11329
			Cell 90	0.186472	0.25019		0.239555
				0.252879	0.27865		0.264181
				0.210651	0.20821		0.219921
				0.226495	0.2151		0.233771
				0.253372	0.23499		0.245548
			Cell 91	0.320598	0.27447		0.264608
				0.448457	0.33612		0.307026
				0.471093	0.33866		0.284814
				0.431332	0.30047		0.2709
				0.608673	0.43442		0.389953
			Cell 92	0.0632777	0.22364		0.11165
				0.069007	0.20861		0.118405
				0.0759344	0.22489		0.205931
				0.0595292	0.19514		0.125401
				0.0782666	0.22879		0.159693
			Cell 93	0.228951	0.20418		0.190905
				0.238411	0.25493		0.254975
				0.230082	0.23276		0.240982
				0.305952	0.24559		0.250156
				0.173171	0.19607		0.130304
			Cell 94	0.368929	0.21543		0.222861
				0.403685	0.21316		0.288156
				0.339816	0.20168		0.206524
				0.361268	0.21184		0.228077
				0.377373	0.21722		0.223833
			Cell 95	0.594785	0.41907		0.272333
				0.548429	0.35581		0.26943
				0.75612	0.46763		0.380832
				0.891369	0.4702		0.415682
				0.893602	0.44769		0.392635
			Cell 96	0.131356	0.24214		0.225222
				0.123214	0.21497		0.177259
				0.155558	0.24266		0.200352
				0.153859	0.24151		0.201921
				0.152999	0.26083		0.184285
			Cell 97	0.242113	0.2153		0.189921
				0.2652	0.22432		0.215351
				0.316613	0.25432		0.271781
				0.262841	0.22632		0.18703
				0.225778	0.22841		0.151395
			Cell 98	0.324517	0.22566		0.208752
				0.352487	0.22676		0.201531
				0.287087	0.20829		0.189359
				0.417775	0.25053		0.293863
				0.271744	0.19064		0.154622
			Cell 99	0.140832	0.19597		0.142677
				0.11866	0.18715		0.123037
				0.0957417	0.17498		0.101276
				0.098772	0.18123		0.167388
				0.121908	0.18881		0.165507
			Cell 100	0.293152	0.25299		0.307901
				0.274945	0.23651		0.272259
				0.36207	0.249		0.37257
				0.373136	0.28006		0.372835
				0.407089	0.31064		0.431816
			Cell 101	0.482146	0.26145		0.350856
				0.726487	0.37869		0.542905
				0.956471	0.50798		0.689413
				0.918077	0.44174		0.562119
				0.759335	0.42008		0.572311
			Cell 102	0	0.19454	0.181155
				0	0.21082	0.105456
				0	0.20038	0.139636
				0	0.21248	0.111265
				0	0.20561	0.122784
			Cell 103	0	0.20643	0.181155
				0	0.18457	0.105456
				0	0.19213	0.139636
				0	0.20936	0.111265
				0	0.1923	0.122784
			Cell 104	4.66749e-06	0.2156	0.142457
				2.42813e-06	0.22432	0.145155
				5.41267e-06	0.20163	0.123389
				0	0.20152	0.14507
				0	0.22065	0.145165
			Cell 105	1.31303e-05	0.17329	0.077327
				9.58908e-06	0.19599	0.0722331
				3.0528e-06	0.19056	0.0788368
				0	0.19084	0.151186
				0	0.166	0.0557363
			Cell 106	0	0.19233	0.242115
				0	0.18247	0.123379
				0	0.18318	0.202028
				0	0.18579	0.200617
				0	0.19704	0.191392
			Cell 107	1.32809e-05	0.20449	0.197332
				2.61397e-05	0.1935	0.238312
				4.56617e-05	0.21092	0.272833
				0	0.21325	0.306978
				5.06899e-05	0.21286	0.25462
			Cell 108	0	0.20988	0.167186
				0	0.21281	0.179576
				0	0.21426	0.185726
				0	0.21415	0.165985
				0	0.21441	0.220065
			Cell 109	0	0.23168	0.270382
				0	0.21298	0.205109
				0	0.19099	0.150858
				0	0.20777	0.151644
				0	0.21045	0.170501
			Cell 110	0	0.19454	0.139384
				0	0.21082	0.136959
				0	0.20038	0.126083
				0	0.21248	0.145977
				0	0.20561	0.178742
			Cell 111	0	0.19793	0.116306
				0	0.1991	0.117435
				0	0.17766	0.0855445
				0	0.18657	0.0921836
				0	0.19324	0.111877
			Cell 112	8.87611e-05	0.19524	0.0784471
				1.26457e-05	0.17918	0.095318
				1.14386e-06	0.20322	0.113996
				3.54083e-05	0.21077	0.117346
				4.41008e-05	0.20371	0.075193
			Cell 113	0	0.25236	0.0961082
				0	0.22788	0.0940526
				0	0.22372	0.0941885
				0	0.22495	0.128513
				0	0.2537	0.186963
			Cell 114	0	0.23653	0.151688
				0	0.21447	0.213248
				0	0.22172	0.225359
				0	0.2205	0.189499
				0	0.20822	0.196233
			Cell 115	0	0.24329	0.0654526
				0	0.23872	0.0839728
				0	0.24376	0.140215
				0	0.24794	0.0996587
				0	0.24026	0.187079
			Cell 116	0	0.22002	0.180768
				0	0.22077	0.187092
				0	0.22681	0.170663
				0	0.25068	0.202357
				0	0.26166	0.232679
			Cell 117	0	0.22516	0.14357
				0	0.26327	0.106516
				0	0.2232	0.0904222
				0	0.23765	0.169944
				0	0.22653	0.0995581
			Cell 118	0	0.18029	0.0545559
				0	0.17444	0.0543304
				0	0.18466	0.0395459
				0	0.17526	0.0828768
				0	0.20154	0.1474
			Cell 119	0	0.19229	0.0717583
				0	0.19848	0.117448
				0	0.21487	0.101739
				0	0.19359	0.096504
				0	0.19322	0.0939358

[truncated: 13 more sheets: Fig.6c, Fig.7c, Fig.7e, Fig. 7g, Fig.7i, Supplementary Fig.1b and d, Supplementary Fig.2b, Supplementary Fig.3b, Supplementary Fig.3d, Supplementary Fig.4d, Supplementary Fig.5b, Supplementary Fig.5d, Supplementary Fig.7c]
